# Supplementary material for: Cigarette smoke aggravates asthma by inducing memory-like type 3 innate lymphoid cells
Source: Nat Commun. 2022 Jul 4;13:3852. doi: 10.1038/s41467-022-31491-1 (PMC9253141; doi:10.1038/s41467-022-31491-1)
Supplement: Supplementary file 4 — Source Data [file 41467_2022_31491_MOESM4_ESM.xlsx]

## Sheet: Fig 1b
Fig 1b
	Non-smoker																									Smoker
Heathy Control	0.0022	0	0.000532	0.000386	0.000216	0.00173	0.000139	0.00057	0.000327	0.000434	0.00135	0.00341														0.00202	0.00548	0.00363	0.00576	0.00984	0	0.0035	0.00161	0.00071	0.00355
Asthma	0.00186	0.00413	0.00131	0.00339	0.00937	0.017	0.00356	0.0024	0.00196	0.00256	0	0	0.00348	0.00323	0.012	0.00321	0.000138	0.00393	0.0028	0.00313	0	0	0.00143	0.00272	0.00078	0.0041	0.00504	0.000231	0.00509	0.013	0	0.00226	0.000449	0.00144	0.00267	0.000162	0.00363	0.021	0.0017	0.0072	0.00463	1.18e-05	0.02	0.018	0.00865	0.00266	0.00822	0.00392	0.00595
[truncated: 13 more columns]

## Sheet: Fig 1c
Fig 1c
Non-smoker	Smoker
0.00107	0.00328
0.00363	0.000776
0.00102	0
0.00287	0.00368
0.00827	0.00924
0.014	0
0.00171	0.00151
0.00206	0
0.00156	0.000361
0.00128	0.00238
0	0.000162
0	0.00343
0.000625	0.017
0.00108	0.00149
0.00689	0.00663
0.00195	0.00435
0	1.18e-05
0.00232	9.2e-05
0.00168	0.00991
0.00195	0.00638
0	0.00177
0	0.00117
0.000204	0.00327
0.00245	0.0017
0.00039	0.001
	0.00413
	0.000622
	0.00673
	0.000318
	0
	0.0064
	0.001
	0.00389
	0
	0.00136
	0.00423
	0.00225

## Sheet: Fig 1d
Fig 1d
Non-smoker	Smoker
0.000714	0
0.000431	0.00116
0.00029	0.000231
0.000522	0
0.000448	0
0.00316	0
0.00185	0.000376
0.000343	0.000224
0.000261	0.000361
0.00032	0.000146
0	0
0	0
0.000536	0.00169
0.00129	0.000106
0.0012	0
0	0.000576
0	0
0.000892	0
0.00028	0
0.000782	0.000451
0	0
0	0.000222
0	0.000587
0	0
0	0.000425
	0.000572
	0.000197
	0
	0.00108
	0
	0
	0
	0
	0
	0
	0.000124
	0
	0.000321

## Sheet: Fig 1e
Fig 1e
Non-smoker	Smoker
7.14e-05	0.0006
6.16e-05	0.0019
0	0
0	0.0014
0.000652	0.0042
0.000239	0
0	0.0004
0	0
0	0.0007
0.0006	0.0001
0	0
0	0.0002
0.0023	0.0017
0.0004	0.0001
0.0011	0
0.0007	0.00028
0.0001	0
0.0007	0.0074
0.0008	0.0077
0.0004	0.0023
0	0.0007
0	0.0065
0.0012	0.0007
0.0003	0.0038
0.0004	0.0007
	0.0006
	0.0003
	0.0027
	0
	0
	0.0037
	0.0013
	0.0014
	0.0011
	0.0014
	0.0021
	0.0048

## Sheet: Fig 1f
Fig 1f
	Non-smoker (left)
NCR-ILC3s	0.00031636
NCR+ILC3s	0.00017392
	Smoker (right)
NCR-ILC3s	0.001873
NCR+ILC3s	0.000407

## Sheet: Fig 2b
Fig 2b
	Non-smoker																																Smoker
Heathy Control	0.39	0.26	0.12	0.17	0.24	0.14	0.24	0.29	0.17	0.26	0.21	0.19	0.061																				0.019	0.08	0.047	0.053	0.062	0.06	0.035	0.14	0.26	0.27
Asthma	0.18	0.17	0.29	0.16	0.18	0.35	0.17	0.093	0.17	0.092	0.065	0.13	0.12	0.13	0.12	0.22	0.27	0.38	0.033	0.6	0.081	0.16	0.13	0.12	0.14	0.11	0.15	0.14	0.2	0.21	0.22	0.23	0.36	0.24	0.54	0.5	0.47	0.31	0.13	0.29	0.16	0.092	0.29	0.41	0.82	0.45	0.37	0.8	0.27
[truncated: 32 more columns]

## Sheet: Fig 2c
Fig 2c
ILC1s			ILC2s			ILC3s
Non-Smoker	Smoker		Non-smoker	Smoker		Non-smoker	Smoker
0.13	0.24		0.011	0.029		0.039	0.084
0.11	0.71		0.00352	0.11		0.048	0.069
0.28	0.2		0.00317	0.00933		0.00952	0.031
0.14	0.23		0	0.24		0.023	0.049
0.14	0.26		0.00769	0.22		0.029	0.021
0.32	0.4		0.00489	0.00327		0.031	0.061
0.13	0.24		0.021	0.00463		0.013	0.061
0.076	0.12		0.00489	0.00207		0.013	0.015
0.12	0.23		0.04	0		0.00688	0.066
0.35	0.14		0.13	0		0.019	0.025
0.064	0.075		0.00605	0.00148		0.00712	0.016
0.052	0.15		0.00569	0.07		0.013	0.062
0.1	0.34		0.014	0.019		0.024	0.039
0.07	0.47		0.023	0.19		0.034	0.15
0.086	0.16		0.00535	0.17		0.018	0.11
0.08	0.22		0.015	0.067		0.015	0.072
0.17	0.66		0.037	0.063		0.032	0.064
0.21	0.16		0.016	0.053		0.073	0.052
0.21	0.066		0.097	0.014		0.00317	0.015
0.022	0.14		0.00713	0.032		0.08	0.029
0.26	0.17		0.24	0		0.024	0.02
0.043	0.061		0.00956	0.00303		0.017	0.011
0.12	0.27		0.018	0.00506		0.013	0.012
0.11	0.16		0.00992	0.19		0.039	0.02
0.078	0.72		0.00584	0.072		0.038	0.096
0.097	0.49		0.0031	0.088		0.012	0.11
0.099	0.047		0.00323	0.00204		0.00818	0.03
0.14	0.022		0.00818	0.00379		0.014	0.011
0.11	0.15		0.017	0.052		0.028	0.024
0.15	0.092		0.02	0.00992		0.018	0.015
0.17	0.085		0.026	0.011		0.051	0.019
0.17	0.1		0.00556	0.022		0.022	0.021
0.18	0.24		0.024	0.068			0.06
	0.13			0.00177			0.0062
	0.19			0.00349			0.014
	0.14			0.00172			0.015
	0.12			0.00205			0.023
	0.21			0.016			0.033
	0.095			0.00101			0.027
	0.092			0.0007			0.015
	0.044			0.000772			0.00598
	0.14			0.00396			0.038
	0.11			0.000735			0.023
	0.11			0.015			0.02
	0.12			0.00137			0.00709
	0.074			0.00192			0.00729
	0.35			0.00651			0.028
	0.34			0.00978			0.053
	0.17			0.00773			0.045
	0.089			0.00552			0.021
	0.039			0.00273			0.014
	0.23			0.029			0.032

## Sheet: Fig 2e
Fig 2e
CD45RO+ ILC1s			CD45RO+ ILC2s			CD45RO+ ILC3s
Non-smoker	Smoker		Non-smoker	Smoker		Non-smoker	Smoker
0.056	0.111		0.002717	0.0029		0.000907	0.00363
0.04354	0.421		0.000502	0.01392		0.001	0.02034
0.165	0.084		0.00127	0.000932		0.001905	0.000932
0.105	0.098		0	0.00252		0.00368	0.00441
0.062	0.126		0.0028	0.00238		0.002799	0.00515
0.197	0.24		0	0.000818		0.00326	0.00245
0.08	0.142		0.000979	0.00385		0.00147	0.002311
0.039	0.075		0.00089	0		0	0
0.024	0.127		0.0084	0		0	0.000911
0.155	0.073		0.01122	0		0.000807	0.0022
0.02786	0.036		0.000806	0.000369		0	0.00222
0.0218	0.081		0.000949	0.00403		0.00087	0.00454
0.04209	0.21		0.00261	0.00158		0.000822	0.003172
0.02199	0.189		0.000823	0.002453		0.001426	0.009193
0.048	0.06658		0.000713	0.00398		0.00154	0.002387
0.053	0.114		0.00464	0.00497		0	0.00639
0.098	0.41		0.00985	0.0041		0.001934	0.00164
0.092	0.06		0.007084	0.00319		0.00511	0.004
0.071	0.045		0.00128	0.00536		0	0.000767
0.01505	0.066		0.00317	0.00358		0.001532	0.001633
0.108	0.073		0.00689	0		0.00112	0.00194
0.01338	0.03		0.002067	0.001348		0	0.000674
0.058	0.185		0.00709	0.000843		0.000827	0.00338
0.05362	0.092		0.002477	0.00208		0.00421	0.001908
0.04	0.41		0.00204	0.00347		0.00399	0.0136
0.04	0.278		0.00111	0.00092		0.00104	0.01288
0.043	0.01877		0.000939	0.00034		0.00109	0.000681
0.08	0.00758		0.00436	0.00114		0.00105	0.000758
0.061	0.102		0.00616	0.00363		0.00232	0.00362
0.086	0.02927		0.00803	0.00165		0.00402	0.000827
0.082	0.066		0.012	0.005509		0.00449	0.002758
0.084	0.03895		0.00107	0.00772		0.00396	0.000772
0.14	0.081		0.015	0.00609			0.005231
	0.063			0.000886			0.000886
	0.114			0.000873			0.000873
	0.08			0.000344			0.00181
	0.065			0.000541			0.00357
	0.06			0.00334			0.00301
	0.04			0.000335			0.000894
	0.041			0			0.0014
	0.021			0.000193			0.00106
	0.067			0.000546			0.00328
	0.072			0.00049			0.00123
	0.039			0.00265			0.000882
	0.077			0.000343			0.000801
	0.023			0.000275			0.00055
	0.27			0.00325			0.00511
	0.14			0.00456			0.00228
	0.073			0.00106			0.01
	0.057			0.00233			0.00392
	0.018			0.00063			0.00147
	0.16			0.015			0.0031

## Sheet: Fig 2g
Fig 2g
CD45RO+ CD4+ ILC1s			CD45RO+ CD4+ ILC3s
Non-smoker	Smoker		Non-smoker	Smoker
0.041	0.053		0	0.00218
0.034	0.057		0.001	0.000466
0.09	0.076		0.00127	0.00063
0.065	0.089		0	0.00245
0.045	0.14		0.000699	0.000771
0.13	0.11		0.00163	0
0.06	0.044		0	0.000911
0.023	0.096		0	0.0011
0.013	0.047		0	0.00111
0.021	0.018		0	0.00101
0.018	0.053		0	0.00238
0.036	0.17		0	0.000613
0.015	0.059		0.000411	0.000797
0.038	0.061		0.000356	0.00213
0.038	0.076		0	0.00164
0.08	0.22		0	0.0016
0.073	0.034		0.00129	0.000767
0.036	0.03		0	0.000543
0.00792	0.033		0	0.00194
0.094	0.061		0.000766	0
0.00717	0.02		0	0.00169
0.044	0.13		0	0.000868
0.047	0.06		0	0
0.011	0.014		0.000136	0
0.026	0.00493		0	0.00181
0.035	0.072		0.000522	0
0.071	0.021		0.00109	0.00184
0.05	0.037		0	0.000772
0.064	0.032		0.000617	0.000951
0.059	0.058		0.00121	0.000886
0.058	0.035		0.00107	0.000873
0.09	0.057		0.00294	0.00086
	0.049			0.00141
	0.047			0.000334
	0.038			0.000112
	0.029			0.000233
	0.028			9.65e-05
	0.00791			0.00109
	0.054			0.000245
	0.056			0.000294
	0.025			0.000343
	0.036			0
	0.019			0.00372
	0.21			0.000978
	0.1			0.00561
	0.06			0.00174
	0.042			0.00084
	0.015			0.00103
	0.089

## Sheet: Fig 2h
Fig 2h
CD45RA+ cells	CD4- CD45RO+ cells	CD4+ CD45RO+ cells
0.000868	0	0.022
0.000823	0.00137	0.012
0.00032	0.00128	0.00864
0.00311	0	0.057
0.00132	0.00192	0.05
0.00372	0.00419	0.013
0.00496	0.012	0.066
0.000707	0.00471	0.024
0.00126	0.000542	0.013
0.000485	0.00243	0.065

[truncated: 56 more sheets: Fig 3a, Fig 3b, Fig 3c, Fig 3e, Fig 3f, Fig 3g, Fig 3h, Fig 4a, Fig 4b, Fig 4c, Fig 4d, Fig 5a, Fig 5b, Fig 5c, Fig 5d, Fig 5e, Fig 5f, Fig 5g, Fig 5h, Fig 6a …]
